# Supplementary material for: Prevalence, Persistence, and Factors Associated with SARS-CoV-2 IgG Seropositivity in a Large Cohort of Healthcare Workers in a Tertiary Care University Hospital in Northern Italy
Source: Viruses. 2021 Jun 3;13(6):1064. doi: 10.3390/v13061064 (PMC8229066; doi:10.3390/v13061064)
Supplement: Supplementary file 1 [file viruses-13-01064-s001.zip]

Archive with 1 entries (1 files):
- viruses-1230032-supplementary.pdf
